# Supplementary material for: Growth and Weight Status in Chinese Children and Their Association with Family Environments
Source: Children (Basel). 2021 May 14;8(5):397. doi: 10.3390/children8050397 (PMC8157162; doi:10.3390/children8050397)
Supplement: Supplementary file 1 [file children-08-00397-s001.zip]

Archive with 1 entries (1 files):
- children-1178472-supplementary.pdf
